# Supplementary material for: Development of Lipidic Nanoplatform for Intra-Oral Delivery of Chlorhexidine: Characterization, Biocompatibility, and Assessment of Depth of Penetration in Extracted Human Teeth
Source: Nanomaterials (Basel). 2022 Sep 27;12(19):3372. doi: 10.3390/nano12193372 (PMC9565570; doi:10.3390/nano12193372)
Supplement: Supplementary file 1 [file nanomaterials-12-03372-s001.zip]

Archive with 1 entries (1 files):
- nanomaterials-1817768-supplementary.pdf
